# Supplementary material for: The effectiveness of postpartum interventions aimed at improving women’s mental health after medical complications of pregnancy: a systematic review and meta-analysis
Source: BMC Pregnancy Childbirth. 2022 Nov 3;22:809. doi: 10.1186/s12884-022-05084-1 (PMC9632104; doi:10.1186/s12884-022-05084-1)
Supplement: Supplementary file 1 — Supplementary Material 1 [file 12884_2022_5084_MOESM1_ESM.xlsx]

## Sheet: Data request letter
Supplementary file 2 - data request letter sent to authors of included articles
Contract letter	Author	Further data inquired	Reply received (yes/no)
Mail	Gerli	Study protocol/statistical analysis plan; procedures of randomization, sequence allocation, and blinding; any other outcome data relevant to mental health meaasures in the study at each time point/relevant de-identified dataset	No
Mail	Liang	Study protocol/statistical analysis plan; procedures of randomization, sequence allocation, and blinding; any other outcome data relevant to mental health meaasures in the study at each time point/relevant de-identified dataset	No
Mail	Zhang	Study protocol/statistical analysis plan; procedures of randomization, sequence allocation, and blinding; any other outcome data relevant to mental health meaasures in the study at each time point/relevant de-identified dataset	No
Mail	Yin	Study protocol/statistical analysis plan; procedures of randomization, sequence allocation, and blinding; any other outcome data relevant to mental health meaasures in the study at each time point/relevant de-identified dataset	No
Mail	YU	Study protocol/statistical analysis plan; procedures of randomization, sequence allocation, and blinding; any other outcome data relevant to mental health meaasures in the study at each time point/relevant de-identified dataset	No
Email	Parfenova	Any other outcome data relevant to mental health meaasures in the study at each time point/relevant de-identified dataset	Yes; no furhter data were provided
Email	O'Reilly	Any other outcome data relevant to mental health meaasures in the study at each time point/relevant de-identified dataset	No
Email	Guo	Any other outcome data relevant to mental health meaasures in the study at each time point/relevant de-identified dataset	No
Email	Pan	Any other outcome data relevant to mental health meaasures in the study at each time point/relevant de-identified dataset	No
