# Supplementary material for: The effectiveness of postpartum interventions aimed at improving women’s mental health after medical complications of pregnancy: a systematic review and meta-analysis
Source: BMC Pregnancy Childbirth. 2022 Nov 3;22:809. doi: 10.1186/s12884-022-05084-1 (PMC9632104; doi:10.1186/s12884-022-05084-1)
Supplement: Supplementary file 3 — Supplementary Material 3 [file 12884_2022_5084_MOESM3_ESM.xlsx]

## Sheet: Summary
Supplementary file 1 - full search strategies and search results
Databases	No. of refs for tittle and abstract screening (after deduplication)
Enlish databases (CINAHL, Medline, PsycInfo, Embase, Cochrane)	4654
Chinese databases (CNKI, Wan Fang)	1274

## Sheet: CINAHL
Search terms	Serach options	Results
( (MM "Pregnancy Complications+") OR "pregnancy complication" ) AND ( (postpartum or postnatal or after pregnancy or after birth or after childbirth) AND (mental health or mental illness or mental disorder or psychiatric illness) ) AND ( rct or randomized control trial or randomized controlled trial or controlled trial or intervention )	Limiters - Abstract Available; Date Published: 20010101- Expanders - Apply related words; Also search within the full text of the articles; Apply equivalent subjects Search modes - Boolean/Phrase	504
	Date: 12/08/2021

## Sheet: Medline
Search terms	Serach options	Results
( (MM "Pregnancy Complications+") OR "pregnancy complication" ) AND ( (postpartum or postnatal or after pregnancy or after birth or after childbirth) AND (mental health or mental illness or mental disorder or psychiatric illness) ) AND ( rct or randomized control trial or randomized controlled trial or controlled trial or intervention )	Limiters - Date of Publication: 20010101-; Abstract Available Expanders - Apply related words; Apply equivalent subjects Search modes - Boolean/Phrase	558
	Date: 12/08/2021

## Sheet: PsycInfo
Search terms	Serach options	Results
(MAINSUBJECT.EXACT("Mental Health") OR MAINSUBJECT.EXACT("Mental Disorder") ) AND noft(postpartum OR postnatal OR after childbirth) AND noft(Pregnancy Complication* OR complicated pregnancy OR gestational complication*)	Applied filters: 2001-01-01 -	122
	Date: 12/08/2021

## Sheet: Embase
No.	Searches	Serach options	Results
1	pregnancy complication.mp. or pregnancy complication/		80993
2	postpartum.mp.		84137
3	postnatal.mp.		155845
4	2 or 3		230879
5	mental illness.mp. or mental disease/		271977
6	mental health.mp. or mental health/		321289
7	psychiatric disorder.mp.		15496
8	mental disorder.mp.		13718
9	5 or 6 or 7 or 8		536557
10	4 and 9		7518
11	1 and 4 and 10		282
		Date: 12/08/2021

## Sheet: Cochrane Central Register
No.	Searches	Serach options	Results
1	pregnancy complication.mp. or pregnancy complication/		2370
2	postpartum.mp.		9911
3	postnatal.mp.		5017
4	2 or 3		13465
5	mental illness.mp. or mental disease/		3856
6	mental health.mp. or mental health/		22095
7	psychiatric disorder.mp.		895
8	mental disorder.mp.		1118
9	5 or 6 or 7 or 8		25929
10	4 and 9		651
11	1 and 4 and 10		38
		Date: 12/08/2021

## Sheet: CNKI
Searches	Serach options	Results
AB=('妊娠合并症'+'妊娠糖尿病'+'妊娠高血压'+'子痫'+'子痫前期'+'高危妊娠'+'孕期') AND AB=('产后心理'+'产后抑郁'+'产后焦虑'+'产后应激'+'产后精神'+'产褥期抑郁'+'产褥期焦虑') AND AB=('干预'+'随机对照'+'研究'+'试验')	Resources Range:General；Dates:Publication Date:2001-01-01到；Date Of Update:All	458
	Date: 12/08/2021

## Sheet: Wan Fang
Searches	Serach options	Results
(((产后心理 OR 产后精神 OR 产后抑郁 OR 产后焦虑 OR 产后应激）) AND ((妊娠合并症 OR 妊高症 OR 妊娠糖尿病 OR 妊娠高血压 OR 子痫 OR 高危妊娠）)) AND (（试验 OR 研究 OR 干预）)	2001-	888
	Date: 12/08/2021
